# Supplementary material for: Genome-Wide Identification, Characterization, and Expression Profiling of the Legume BZR Transcription Factor Gene Family
Source: Front Plant Sci. 2018 Sep 19;9:1332. doi: 10.3389/fpls.2018.01332 (PMC6156370; doi:10.3389/fpls.2018.01332)
Supplement: TABLE S1 — Proteins with partial defect in the N-terminal region are marked in red. [file Table_1.XLSX]

## Sheet: Sheet1
Table S1. (Proteins with partial defect in the N-terminal region are marked in red)
Species	Methods	Number	Proteins
Cicer arietinum	BLAST	6	Ca_02075, Ca_04963, Ca_10650, Ca_12923, Ca_12924, Ca_12925
	HMMER	7	Ca_02075, Ca_04963, Ca_06210, Ca_10650, Ca_12923, Ca_12924, Ca_12925
	Combined	7	Ca_02075, Ca_04963, Ca_06210, Ca_10650, Ca_12923, Ca_12924, Ca_12925
Cajanus cajan	BLAST	5	C.cajan_04755, C.cajan_12636, C.cajan_18625, C.cajan_32294, C.cajan_41384
	HMMER	7	C.cajan_01892, C.cajan_04755, C.cajan_12636, C.cajan_18492, C.cajan_18625, C.cajan_32294, C.cajan_41384
	Combined	7	C.cajan_01892, C.cajan_04755, C.cajan_12636, C.cajan_18492, C.cajan_18625, C.cajan_32294, C.cajan_41384
Glycine max	BLAST	17	Glyma.01G151800.1.p, Glyma.01G178000.1.p, Glyma.04G033800.1.p, Glyma.06G034000.1.p, Glyma.07G099100.1.p, Glyma.09G217000.1.p, Glyma.11G064300.1.p, Glyma.12G231400.1.p, Glyma.13G266500.1.p, Glyma.13G266600.1.p, Glyma.13G266600.2.p, Glyma.13G266600.3.p, Glyma.14G076900.1.p, Glyma.14G127400.1.p, Glyma.17G248900.1.p, Glyma.12G231500.1.p, Glyma.12G231400.2.p
	HMMER	21	Glyma.01G151800.1.p, Glyma.01G178000.1.p, Glyma.03G199800.1.p, Glyma.04G033800.1.p, Glyma.06G034000.1.p, Glyma.07G099100.1.p, Glyma.09G217000.1.p, Glyma.09G260100.1.p, Glyma.12G231400.1.p, Glyma.12G231400.2.p, Glyma.12G231500.1.p, Glyma.13G266500.1.p, Glyma.13G266600.1.p, Glyma.13G266600.2.p, Glyma.13G266600.3.p, Glyma.14G076900.1.p, Glyma.18G232400.1.p, Glyma.19G197400.1.p, Glyma.17G248900.1.p, …
	Combined	21	Glyma.01G151800.1.p, Glyma.01G178000.1.p, Glyma.03G199800.1.p, Glyma.04G033800.1.p, Glyma.06G034000.1.p, Glyma.07G099100.1.p, Glyma.09G217000.1.p, Glyma.09G260100.1.p, Glyma.12G231400.1.p, Glyma.12G231400.2.p, Glyma.12G231500.1.p, Glyma.13G266500.1.p, Glyma.13G266600.1.p, Glyma.13G266600.2.p, Glyma.13G266600.3.p, Glyma.14G076900.1.p, Glyma.14G127400.1.p, Glyma.17G248900.1.p, Glyma.18G232400.1.p, …
Lotus japonicus	BLAST	7	Lj0g3v0013929.1, Lj0g3v0360749.1, Lj2g3v1550200.1, Lj2g3v1550200.2, Lj2g3v1803070.1, Lj2g3v1803080.1, Lj5g3v2297810.1
	HMMER	8	Lj0g3v0102069.1, Lj0g3v0360749.1, Lj1g3v2659300.1, Lj2g3v1550200.1, Lj2g3v1550200.2, Lj2g3v1803070.1, Lj2g3v1803080.1, Lj5g3v2297810.1
	Combined	9	Lj0g3v0013929.1, Lj0g3v0102069.1, Lj0g3v0360749.1, Lj1g3v2659300.1, Lj2g3v1550200.1, Lj2g3v1550200.2, Lj2g3v1803070.1, Lj2g3v1803080.1, Lj5g3v2297810.1
Medicago truncatula	BLAST	10	Medtr1g021990.1, Medtr2g075400.1, Medtr2g075410.1, Medtr2g075410.2, Medtr3g111680.1, Medtr5g019550.1, Medtr5g019550.2, Medtr5g026210.1, Medtr5g026210.3, Medtr5g026210.2
	HMMER	11	Medtr1g021990.1, Medtr2g075400.1, Medtr2g075410.1, Medtr2g075410.2, Medtr3g111680.1, Medtr5g019550.1, Medtr5g019550.2, Medtr5g026210.1, Medtr5g026210.3, Medtr7g077410.1, Medtr5g026210.2
	Combined	11	Medtr1g021990.1, Medtr2g075400.1, Medtr2g075410.1, Medtr2g075410.2, Medtr3g111680.1, Medtr5g019550.1, Medtr5g019550.2, Medtr5g026210.1, Medtr5g026210.3, Medtr7g077410.1, Medtr5g026210.2
Phaseolus vulgaris	BLAST	6	Phvul.001G016100.1, Phvul.002G026700.1, Phvul.002G026800.1, Phvul.002G123700.1, Phvul.005G079400.1, Phvul.009G056400.1
	HMMER	7	Phvul.001G016100.1, Phvul.002G026700.1, Phvul.002G026800.1, Phvul.002G123700.1, Phvul.005G079400.1, Phvul.008G065600.1, Phvul.009G056400.1
	Combined	7	Phvul.001G016100.1, Phvul.002G026700.1, Phvul.002G026800.1, Phvul.002G123700.1, Phvul.005G079400.1, Phvul.008G065600.1, Phvul.009G056400.1
Vigna radiata	BLAST	5	Vradi0283s00120.1, Vradi05g13080.1, Vradi06g15690.1, Vradi06g15700.1, Vradi11g07760.1
	HMMER	5	Vradi0283s00120.1, Vradi05g13080.1, Vradi06g15690.1, Vradi06g15700.1, Vradi11g07760.1
	Combined	5	Vradi0283s00120.1, Vradi05g13080.1, Vradi06g15690.1, Vradi06g15700.1, Vradi11g07760.1
