# Supplementary material for: Genome-Wide Identification, Characterization, and Expression Profiling of the Legume BZR Transcription Factor Gene Family
Source: Front Plant Sci. 2018 Sep 19;9:1332. doi: 10.3389/fpls.2018.01332 (PMC6156370; doi:10.3389/fpls.2018.01332)
Supplement: TABLE S2 — Legume BZR proteins and their related information (MW, molecular weight; Da, dalton; pI, iso-electric point). [file Table_2.XLSX]

## Sheet: Sheet1
Table S2. Legume BZR proteins and their related information (MW, molecular weight; Da, Dalton; pI, iso-electric point.).
Species	Name	Gene ID	Protein ID	Chr./Scafflod	Start	End	Protein Length	Position of BZR domain	MW(Da)	pI	Sub-cellular localization	Group	Function annotation
C. arietinum	CaBZR1	Ca_12925	Ca_12925	Chr1	47282645	47285551	321	3-139	34887.8	8.19	Nuclear	D	BEH1-4
C. arietinum	CaBZR2	Ca_12923	Ca_12923	Chr1	47293877	47294543	92	3-91	10842.1	9.87	Nuclear	D	BZR1
C. arietinum	CaBZR3	Ca_06210	Ca_06210	Chr3	22988642	22995557	671	80-232	74967.3	5.45	Chloroplast	B	BAM7
C. arietinum	CaBZR4	Ca_04963	Ca_04963	Chr5	32553971	32555767	316	11-155	34709.7	9.38	Nuclear	C	BES1/BZR 2
C. arietinum	CaBZR5	Ca_02075	Ca_02075	Chr8	4822047	4825123	271	6-140	29580	9.01	Nuclear	D	BES1/BZR 2
C. arietinum	CaBZR6	Ca_10650	Ca_10650	Chr8	7413853	7419598	650	46-195	73714	5.7	Chloroplast	A	BAM8
C. cajan	CcBZR1	C.cajan_04755	C.cajan_04755	Chr2	2577126	2578909	264	11-152	28861.3	8.8	Nuclear	C	BZR1
C. cajan	CcBZR2	C.cajan_12636	C.cajan_12636	Chr6	17002315	17003266	292	6-145	31834.6	9.23	Nuclear	D	BES1/BZR 2
C. cajan	CcBZR3	C.cajan_18492	C.cajan_18492	Chr7	12834822	12840425	708	79-235	79295.1	5.56	Chloroplast	B	BAM7
C. cajan	CcBZR4	C.cajan_18625	C.cajan_18625	Chr7	14275535	14276843	259	11-150	28281.5	9.24	Nuclear	C	BZR1
C. cajan	CcBZR5	C.cajan_41384	C.cajan_41384	Scaffold131147	116121	120850	266	3-139	28767.2	8.72	NONE	D	BEH1-4
C. cajan	CcBZR6	C.cajan_32294	C.cajan_32294	Scaffold132882	99657	118880	1296	11-150	146270	7.97	Cytoplasmic	A	BAM8
G. max	GmBZR1	Glyma.01G151800	Glyma.01G151800.1	Chr1	48859327	48866275	656	54-202	74399.7	5.76	Chloroplast	A	BAM8
G. max	GmBZR2	Glyma.01G178000	Glyma.01G178000.1	Chr1	51435454	51437016	308	6-149	33284.3	9.37	Nuclear	D	BZR1
G. max	GmBZR3	Glyma.04G033800	Glyma.04G033800.1	Chr4	2687701	2689839	320	11-150	34911.9	9.34	Nuclear	C	BZR1
G. max	GmBZR4	Glyma.06G034000	Glyma.06G034000.1	Chr6	2613465	2615567	320	11-158	34892.9	9.36	Nuclear	C	BZR1
G. max	GmBZR5	Glyma.07G099100	Glyma.07G099100.1	Chr7	9347781	9349110	178	6-150	19784.8	9.84	NONE	D	BES1/BZR 2
G. max	GmBZR6	Glyma.09G217000	Glyma.09G217000.1	Chr9	44013762	44019811	654	52-200	74123.4	5.87	Chloroplast	A	BAM8
G. max	GmBZR7	Glyma.09G260100	Glyma.09G260100.1	Chr9	47841348	47848090	705	81-238	78842.4	5.16	Chloroplast	B	BAM7
G. max	GmBZR8	Glyma.11G064300	Glyma.11G064300.1	Chr11	4849799	4851673	310	6-150	33564.6	9.37	Nuclear	D	BZR1
G. max	GmBZR9	Glyma.12G231400	Glyma.12G231400.1	Chr12	39138374	39142508	334	3-140	35637.8	9.14	Nuclear	D	BEH1-4
G. max	GmBZR10	Glyma.12G231500	Glyma.12G231500.1	Chr12	39151416	39156034	322	3-134	34796.8	8.83	NONE	D	BEH1-4
G. max	GmBZR11	Glyma.13G266500	Glyma.13G266500.1	Chr13	36960188	36965286	325	3-139	35132.1	8.49	NONE	D	BEH1-4
G. max	GmBZR12.1	Glyma.13G266600	Glyma.13G266600.1	Chr13	36972604	36976752	334	3-140	35522.6	8.99	Nuclear	D	BEH1-4
G. max	GmBZR12.2	Glyma.13G266600	Glyma.13G266600.2	Chr13	36972604	36976752	330	3-140	35031	8.88	Nuclear	D	BEH1-4
G. max	GmBZR13	Glyma.14G076900	Glyma.14G076900.1	Chr14	6448729	6452256	311	11-152	33929	8.95	Nuclear	C	BZR1
G. max	GmBZR14	Glyma.14G127400	Glyma.14G127400.1	Chr14	20399619	20401627	299	81-191	33535.1	9.84	NONE	D	BES1/BZR 2
G. max	GmBZR15	Glyma.17G248900	Glyma.17G248900.1	Chr17	40417445	40419968	311	11-152	33986.1	9.22	Nuclear	C	BES1/BZR 2
G. max	GmBZR16	Glyma.18G232400	Glyma.18G232400.1	Chr18	52065790	52072872	704	81-237	78838.5	5.31	Chloroplast	B	beta-amylase 7
L. japonicus	LjBZR1	Lj0g3v0360749	Lj0g3v0360749.1	Chr0	189991097	189997037	324	3-139	34754.6	8.39	NONE	D	BEH1-4
L. japonicus	LjBZR2	Lj1g3v2659300	Lj1g3v2659300.1	Chr1	31006491	31014499	699	77-232	78511.2	5.07	Chloroplast	B	BAM7
L. japonicus	LjBZR3.1	Lj2g3v1550200	Lj2g3v1550200.1	Chr2	24596340	24601175	660	52-201	74537	5.84	Chloroplast	A	BAM8
L. japonicus	LjBZR3.2	Lj2g3v1550200	Lj2g3v1550200.2	Chr2	24596340	24601175	656	52-201	74168.6	5.84	Chloroplast	A	BAM9
L. japonicus	LjBZR4	Lj2g3v1803080	Lj2g3v1803080.1	Chr2	27252545	27254178	302	7-148	32684.6	9.5	Nuclear	D	BES1/BZR 2
L. japonicus	LjBZR5	Lj5g3v2297810	Lj5g3v2297810.1	Chr5	33726896	33729017	319	11-154	34519.3	9.17	Nuclear	C	BZR1
M. truncatula	MtBZR1	Medtr1g021990	Medtr1g021990.1	Chr1	6733314	6734684	249	11-159	27746.2	9.2	Nuclear	E	BZR1
M. truncatula	MtBZR2	Medtr2g075400	Medtr2g075400.1	Chr2	31533809	31529339	517	3-131	57133.4	9.11	NONE	D	BZR1
M. truncatula	MtBZR3	Medtr2g075410	Medtr2g075410.1	Chr2	31541160	31537680	323	3-138	34868.6	8.44	NONE	D	BZR1
M. truncatula	MtBZR4	Medtr3g111680	Medtr3g111680.1	Chr3	52229324	52231485	315	12-161	34637.4	9.32	Nuclear	C	BZR1
M. truncatula	MtBZR5	Medtr5g019550	Medtr5g019550.1	Chr5	7394148	7396827	323	6-151	35290.5	9.4	Nuclear	D	BZR1
M. truncatula	MtBZR6.1	Medtr5g026210	Medtr5g026210.1	Chr5	10773419	10766720	650	47-195	73855.9	5.53	Cytoplasmic	A	beta-amylase 2
M. truncatula	MtBZR6.2	Medtr5g026210	Medtr5g026210.2	Chr5	10773419	10767411	469	47-195	52903.4	5.61	Cytoplasmic	A	beta-amylase 2
M. truncatula	MtBZR6.3	Medtr5g026210	Medtr5g026210.3	Chr5	10773419	10768821	515	47-195	58388.6	5.57	Cytoplasmic	A	beta-amylase 2
M. truncatula	MtBZR7	Medtr7g077410	Medtr7g077410.1	Chr7	29234191	29227868	702	79-231	78532.2	5.35	Cytoplasmic	B	beta-amylase 7
P. vulgaris	PvBZR1	Phvul.001G016100	Phvul.001G016100.1	Chr1	1345080	1347266	316	16-157	34381.6	8.81	Nuclear	C	BZR1
P. vulgaris	PvBZR2	Phvul.002G026700	Phvul.002G026700.1	Chr2	2843858	2845422	246	6-164	26768.9	9.1	Nuclear	D	BZR1
P. vulgaris	PvBZR3	Phvul.002G026800	Phvul.002G026800.1	Chr2	2854686	2855783	246	6-161	26756.9	9.11	Nuclear	D	BZR1
P. vulgaris	PvBZR4	Phvul.002G123700	Phvul.002G123700.1	Chr2	24975752	24983290	657	55-203	74578.8	5.91	Cytoplasmic	A	BAM8
P. vulgaris	PvBZR5	Phvul.005G079400	Phvul.005G079400.1	Chr5	17275246	17279439	325	3-139	35280.3	8.49	NONE	D	BEH1-4
P. vulgaris	PvBZR6	Phvul.008G065600	Phvul.008G065600.1	Chr8	5936148	5942512	700	79-232	78289.9	5.48	Cytoplasmic	B	BAM7
P. vulgaris	PvBZR7	Phvul.009G056400	Phvul.009G056400.1	Chr9	10390335	10392402	324	13-163	35523.5	9.11	Nuclear	C	BES1/BZR2
V. radiata	VrBZR1	Vradi05g13080	Vradi05g13080.1	Chr5	22206079	22207979	247	12-160	27192.3	9.78	Nuclear	C	BZR1
V. radiata	VrBZR2	Vradi06g15690	Vradi06g15690.1	Chr6	35873500	35877040	314	14-155	34095.1	8.96	Nuclear	C	BES1/BZR2
V. radiata	VrBZR3	Vradi06g15700	Vradi06g15700.1	Chr6	35889438	35891616	313	13-154	34140.2	8.94	Nuclear	C	BES1/BZR2
V. radiata	VrBZR4	Vradi11g07760	Vradi11g07760.1	Chr11	8092118	8099676	657	55-203	74542.9	5.93	Cytoplasmic	A	BAM8
V. radiata	VrBZR5	Vradi0283s00120	Vradi0283s00120.1	scaffold283	82542	86887	325	3-139	35203.2	8.49	NONE	D	BEH1-4
