# Supplementary material for: Genome-Wide Identification, Characterization, and Expression Profiling of the Legume BZR Transcription Factor Gene Family
Source: Front Plant Sci. 2018 Sep 19;9:1332. doi: 10.3389/fpls.2018.01332 (PMC6156370; doi:10.3389/fpls.2018.01332)
Supplement: TABLE S3 — The detailed information of the motifs in BZR proteins. [file Table_3.XLSX]

## Sheet: Sheet1
Table S3. The detailed information of the motifs in BZR proteins.
Motif ID	Length (aa)	NO. of sites	E-value	Multilevel Consensus Sequence
1	72	62	2.0e-3783	[GAM][TAG][SG][TG][RG]R[KL]P[TS]W[KR]E[RK]E[NR][NT][KR][RL]RERRRRAI[AT]A[KR]I[YFL][AST]GLR[AM][QY]GN[YF][KN]LPK[HR][CA]DNN[ED]VL[KA]AL[CA][ARN]EAGW[ITV]VE[EPA]DGTTYRK
2	150	18	4.5e-2368	[WH][SA][PS]Q[KE]Y[VN]W[SN]GY[RK][ER]LF[NQ][IM][IV]RE[FL]KL[KN]LQVVM[AS]FHECGGN[DF][SG][SD]D[AV][LC]I[SP]LP[QH]WV[LA][DE]IG[KR][DS]N[QP]DIFFTDREGR[RH]N[TP]ECLSWGIDKERVL[KR]GRT[GA][IV]EVYFD[MF]MRSFR[TV]EFD[DE][LY]F[AE][ED]G[LF]IS[AM][VI]E[VI]GLG[AP][SC]GEL[KR]YPS[FC][SP][EV][RK][MH]GWRYPGIGEFQCYD[KQ]
3	125	16	1.3e-1665	Y[LM][QL][HK]SLR[KR]AA[KE]LRGHS[FI]WARGPDNAG[HT]YNS[MQ]PHETGFFC[ED][RG]GDYD[NG][YF]YGRFFL[HS]WYSQ[TV]L[VI]DH[AG][DN][NR]VLSLA[KT]LAFE[EG][TS][CK]I[IA][VA]K[VL][PS][AG][VI]YWWYKT[PA]SHAAELTAGY[HY]NP[TC]N[QR]DGY[AS][PA][VI][FM][ET][VM]L[KR]K[HN][AG]V
4	57	18	3.4e-830	[NR]D[FL][ATN][GC]TPYVPVY[VI][KM]LP[AL]G[IV]IN[KI][FK]C[QE]L[IV]DP[ED]G[IL][RL][QK][EQ]L[IR][HV][IL]KS[LV][NH][VI]DGV[VM]VDCWWGIVE
5	59	15	1.6e-602	DPEGL[SV]WQVLN[SA][AG]W[DE][RV][GD]L[PMI][AV][ATV][GS][EQ]N[AG][LF][LP]C[YL][DN]R[EV][GS]Y[KN][RK][LV][VL][DE][MN]AKP[RM]NDPD[GHR]RHFS[FS]F[VT]Y[QL][QR]
6	29	37	3.8e-578	[PV]G[SG]SQ[NA][PA]SP[CL]SS[SY][FH]PSP[IC][PA]SY[QN][PV]SP[SG]SSS
7	15	45	3.4e-410	[QL]VKPW[EV]GERIH[ED][VE]G[LM]
8	21	37	7.5e-471	[RS][IG]S[NI]SAPVTPPLSSP[TR][SA][RS][NKT][PR][KR]
9	22	24	3.9e-336	RH[LH]Y[AT][PT][PSA]TIPECDESD[TA]STV[ED]S
10	41	11	3.2e-315	DSV[VL]IAERDSKNE[KN]Y[AT][SN][AV]SPIN[ST][VT]DCLEADQLMQDIHSGVH
