# Supplementary material for: Genome-Wide Identification, Characterization, and Expression Profiling of the Legume BZR Transcription Factor Gene Family
Source: Front Plant Sci. 2018 Sep 19;9:1332. doi: 10.3389/fpls.2018.01332 (PMC6156370; doi:10.3389/fpls.2018.01332)
Supplement: TABLE S4 — The detailed information of the BZR gene duplication pairs. [file Table_4.XLSX]

## Sheet: Sheet1
Table S4. The detailed information of the BZR gene duplication pairs.
S4.1 Statistics of duplicated BZR genes.
Species	Segmental duplications		Tandem duplications
	counts	%	counts	%
C. arietinum	2	33.33	2	33.33
C. cajan	3	50	0	0
G. max	14	87.5	4	25
L. japonicus	0	0	0	0
M. truncatula	3	42.86	2	28.57
P. vulgaris	4	57.14	2	28.57
V. radiata	2	40	2	40
S4.2 Information of segmentally duplicated BZR genes.
Species	BZR ID	Chr	Coordinates		Group	BZR ID	Chr	Coordinates		Group	BLASTP E-value	Ka	Ks	Ka/Ks
C. arietinum	CaBZR4	Chr5	32553971	32555767	C	CaBZR5	Chr8	4822047	4825123	D	6e-70	0.0462306	0.79817	0.0579208
C. cajan	CcBZR1	Chr2	2577126	2578909	C	CcBZR2	Chr6	17002315	17003266	D	8e-63	0.0544792	1.40751	0.0387062
C. cajan	CcBZR1	Chr2	2577126	2578909	C	CcBZR4	Chr7	14275535	14276843	C	5e-101	0.041201	0.769506	0.0535421
C. cajan	CcBZR2	Chr6	17002315	17003266	D	CcBZR4	Chr7	14275535	14276843	C	1e-75	0.0592563	2.70839	0.0218788
M. truncatula	MtBZR1	Chr1	6733314	6734684	E	MtBZR4	Chr3	52229324	52231485	C	2e-78	0.112786	0.68062	0.165711
M. truncatula	MtBZR1	Chr1	6733314	6734684	E	MtBZR5	Chr5	7394148	7396827	D	1e-47	0.0711693	1.60201	0.044425
M. truncatula	MtBZR4	Chr3	52229324	52231485	C	MtBZR5	Chr5	7394148	7396827	D	7e-78	0.0550323	1.03998	0.0529167
P. vulgaris	PvBZR1	Chr1	1345080	1347266	C	PvBZR2	Chr2	2843858	2845422	D	2e-65	0.0524901	1.52904	0.0343288
P. vulgaris	PvBZR1	Chr1	1345080	1347266	C	PvBZR5	Chr5	17275246	17279439	D	5e-36	0.0422022	1.11916	0.0377089
P. vulgaris	PvBZR1	Chr1	1345080	1347266	C	PvBZR7	Chr9	10390335	10392402	C	1e-132	0.0392459	0.703188	0.0558114
P. vulgaris	PvBZR2	Chr2	2843858	2845422	D	PvBZR7	Chr9	10390335	10392402	C	8e-61	0.0577152	2.03579	0.0283503
V. radiata	VrBZR1	Chr5	22206079	22207979	C	VrBZR2	Chr6	35873500	35877040	C	5e-72	0.0329465	0.953276	0.0345613
G. max	GmBZR1	Chr1	48859327	48866275	A	GmBZR6	Chr9	44013762	44019811	A	0	0.0181797	0.0890991	0.204039
G. max	GmBZR1	Chr1	48859327	48866275	A	GmBZR7	Chr9	47841348	47848090	B	0	0.0745084	1.54653	0.0481778
G. max	GmBZR2	Chr1	51435454	51437016	D	GmBZR3	Chr4	2687701	2689839	C	1e-83	0.053471	1.35496	0.0394632
G. max	GmBZR2	Chr1	51435454	51437016	D	GmBZR4	Chr6	2613465	2615567	C	2e-85	0.0500213	1.43599	0.034834
G. max	GmBZR2	Chr1	51435454	51437016	D	GmBZR5	Chr7	9347781	9349110	D	5e-42	0.030891	0.23069	0.133907
G. max	GmBZR2	Chr1	51435454	51437016	D	GmBZR8	Chr11	4849799	4851673	D	2e-173	0.00874917	0.225973	0.0387178
G. max	GmBZR2	Chr1	51435454	51437016	D	GmBZR13	Chr14	6448729	6452256	C	2e-81	0.0549627	0.949654	0.0578765
G. max	GmBZR2	Chr1	51435454	51437016	D	GmBZR15	Chr17	40417445	40419968	C	3e-80	0.0572462	0.927975	0.0616894
G. max	GmBZR3	Chr4	2687701	2689839	C	GmBZR4	Chr6	2613465	2615567	C	0	0.00577654	0.17203	0.0335786
G. max	GmBZR3	Chr4	2687701	2689839	C	GmBZR8	Chr11	4849799	4851673	D	4e-86	0.0508571	1.0455	0.0486441
G. max	GmBZR3	Chr4	2687701	2689839	C	GmBZR13	Chr14	6448729	6452256	C	7e-139	0.0393771	0.573427	0.0686697
G. max	GmBZR3	Chr4	2687701	2689839	C	GmBZR15	Chr17	40417445	40419968	C	8e-137	0.0486389	0.565262	0.0860466
G. max	GmBZR4	Chr6	2613465	2615567	C	GmBZR5	Chr7	9347781	9349110	D	9e-31	0.0610061	0.939554	0.0649309
G. max	GmBZR4	Chr6	2613465	2615567	C	GmBZR8	Chr11	4849799	4851673	D	1e-87	0.0498353	1.34511	0.0370492
G. max	GmBZR4	Chr6	2613465	2615567	C	GmBZR13	Chr14	6448729	6452256	C	1e-139	0.0341189	0.698764	0.0488274
G. max	GmBZR4	Chr6	2613465	2615567	C	GmBZR15	Chr17	40417445	40419968	C	2e-137	0.0460356	0.632694	0.0727612
G. max	GmBZR7	Chr9	47841348	47848090	B	GmBZR16	Chr18	52065790	52072872	B	0	0.0177739	0.0786976	0.22585
G. max	GmBZR8	Chr11	4849799	4851673	D	GmBZR13	Chr14	6448729	6452256	C	1e-82	0.0550145	0.997023	0.0551787
G. max	GmBZR8	Chr11	4849799	4851673	D	GmBZR15	Chr17	40417445	40419968	C	9e-82	0.059437	0.963404	0.0616947
G. max	GmBZR11	Chr13	36960188	36965286	D	GmBZR13	Chr14	6448729	6452256	C	3e-38	0.0685336	0.677679	0.10113
G. max	GmBZR13	Chr14	6448729	6452256	C	GmBZR15	Chr17	40417445	40419968	C	0	0.0228991	0.102597	0.223194
G. max	GmBZR6	Chr9	44013762	44019811	A	GmBZR7	Chr9	47841348	47848090	B	0	0.0772728	1.71153	0.0451483
G. max	GmBZR8	Chr11	4849799	4851673	D	GmBZR9	Chr12	39138374	39142508	D	7e-46	0.0589404	1.50297	0.039216
G. max	GmBZR9	Chr12	39138374	39142508	D	GmBZR11	Chr13	36960188	36965286	D	1e-151	0.0524162	0.865986	0.0605277
G. max	GmBZR11	Chr13	36960188	36965286	D	GmBZR14	Chr14	20399619	20401627	D	1e-22	0.0581088	0.786179	0.0739129
S4.3 Information of tandemly duplicated BZR genes.
Species	BZR ID	Chr	Coordinates		Group	BZR ID	Chr	Coordinates		Group	BLASTP E-value	Similarity	Ks	Ka	Ka/Ks
C. arietinum	CaBZR1	Chr1	47282645	47285551	D	CaBZR2	Chr1	47293877	47294543	D	5e-36	91.67	0.0376747	0.802462	0.0469489
G. max	GmBZR9	Chr12	39138374	39142508	D	GmBZR10	Chr12	39151416	39156034	D	5e-133	71.47	0.0591981	0.726926	0.0814363
G. max	GmBZR11	Chr13	36960188	36965286	D	GmBZR12	Chr13	36972604	36976752	D	8e-152	74.24	0.0531534	0.763437	0.0696238
M. truncatula	MtBZR2	Chr2	31533809	31529339	D	MtBZR3	Chr2	31541160	31537680	D	2e-151	73.07	0.063384	0.525801	0.120548
P. vulgaris	PvBZR2	Chr2	2843858	2845422	D	PvBZR3	Chr2	2854686	2855783	D	0	98.79	0.0037743	0.0467933	0.0806581
V. radiata	VrBZR2	Chr6	35873500	35877040	C	VrBZR3	Chr6	35889438	35891616	C	2e-175	93.67	0.0247082	0.19257	0.128308
