# Supplementary material for: Genome-Wide Identification, Characterization, and Expression Profiling of the Legume BZR Transcription Factor Gene Family
Source: Front Plant Sci. 2018 Sep 19;9:1332. doi: 10.3389/fpls.2018.01332 (PMC6156370; doi:10.3389/fpls.2018.01332)
Supplement: TABLE S5 — The putative orthologs among seven legumes plus Arabidopsis. [file Table_5.XLSX]

## Sheet: Sheet1
Table S5. The putative orthologs among seven legumes plus Arabidopsis.
Species OrtoID	M. truncatula	G. max	P. vulgaris	C. cajan	C. arietinum	L. japonicus	V. radiata	A. thaliana
1	MtBZR3,2	GmBZR9,10,12,11	PvBZR5	CcBZR5	CaBZR2,1	LjBZR1	VrBZR5	BEH4
2	MtBZR5	GmBZR2,8,5	PvBZR3,2	CcBZR2	CaBZR5
3	MtBZR4	GmBZR15,4,13,3	PvBZR1,7	CcBZR4,1	CaBZR4	LjBZR5	VrBZR2,3	BZR1,2
4	MtBZR7	GmBZR7,16	PvBZR6	CcBZR3	CaBZR3
5	MtBZR6	GmBZR6,1	PvBZR4		CaBR6	LjBZR3	VrBZR4
