# Supplementary material for: Genome-Wide Identification, Characterization, and Expression Profiling of the Legume BZR Transcription Factor Gene Family
Source: Front Plant Sci. 2018 Sep 19;9:1332. doi: 10.3389/fpls.2018.01332 (PMC6156370; doi:10.3389/fpls.2018.01332)
Supplement: TABLE S6 — The detailed information of the syntenic blocks between seven legume and Arabidopsis genomes. [file Table_6.XLSX]

## Sheet: Sheet1
Table S6. The detailed information of the syntenic blocks between seven legume and Arabidopsis genomes.
S6.1 Statistics of synteny BZR genes.
Species	Counts	%
A. thaliana	5	83.33
C. arietinum	5	83.33
C. cajan	4	66.67
G. max	12	75
L. japonicus	4	80
M. truncatula	6	85.71
P. vulgaris	5	71.43
V. radiata	3	60
S6.2 Information of synteny BZR genes.
Species	BZR ID	Chr	Coordinates		Group	Species	BZR ID	Chr	Coordinates		Group	BLASTP E-value
A. thaliana	BEH4	Chr1	29599349	29601682	D	C. arietinum	CaBZR1	Chr1	47282645	47285551	D	2e-133
A. thaliana	BZR1	Chr1	28185504	28188075	C	C. arietinum	CaBZR4	Chr5	32553971	32555767	C	3e-110
A. thaliana	BES1/BZR2	Chr1	6688522	6690414	C	C. arietinum	CaBZR4	Chr5	32553971	32555767	C	2e-107
A. thaliana	BES1/BZR2	Chr1	6688522	6690414	C	C. arietinum	CaBZR5	Chr8	4822047	4825123	D	1e-64
A. thaliana	BES1/BZR2	Chr1	6688522	6690414	C	C. cajan	CcBZR2	Chr6	17002315	17003266	D	2e-76
A. thaliana	BZR1	Chr1	28185504	28188075	C	C. cajan	CcBZR4	Chr7	14275535	14276843	C	2e-78
A. thaliana	BES1/BZR2	Chr1	6688522	6690414	C	C. cajan	CcBZR4	Chr7	14275535	14276843	C	2e-76
A. thaliana	BZR1	Chr1	28185504	28188075	C	G. max	GmBZR3	Chr4	2687701	2689839	C	1e-110
A. thaliana	BES1/BZR2	Chr1	6688522	6690414	C	G. max	GmBZR3	Chr4	2687701	2689839	C	2e-110
A. thaliana	BZR1	Chr1	28185504	28188075	C	G. max	GmBZR4	Chr6	2613465	2615567	C	9e-114
A. thaliana	BES1/BZR2	Chr1	6688522	6690414	C	G. max	GmBZR4	Chr6	2613465	2615567	C	2e-113
A. thaliana	BZR1	Chr1	28185504	28188075	C	G. max	GmBZR8	Chr11	4849799	4851673	D	4e-83
A. thaliana	BEH4	Chr1	29599349	29601682	D	G. max	GmBZR9	Chr12	39138374	39142508	D	1e-128
A. thaliana	BEH4	Chr1	29599349	29601682	D	G. max	GmBZR11	Chr13	36960188	36965286	D	2e-127
A. thaliana	BES1/BZR2	Chr1	6688522	6690414	C	G. max	GmBZR13	Chr14	6448729	6452256	C	2e-110
A. thaliana	BZR1	Chr1	28185504	28188075	C	G. max	GmBZR13	Chr14	6448729	6452256	C	2e-111
A. thaliana	BZR1	Chr1	28185504	28188075	C	G. max	GmBZR15	Chr17	40417445	40419968	C	7e-112
A. thaliana	BES1/BZR2	Chr1	6688522	6690414	C	G. max	GmBZR15	Chr17	40417445	40419968	C	1e-112
A. thaliana	BZR1	Chr1	28185504	28188075	C	L. japonicus	LjBZR5	Chr5	33726896	33729017	C	9e-107
A. thaliana	BZR1	Chr1	28185504	28188075	C	M. truncatula	MtBZR1	Chr1	6733314	6734684	E	1e-74
A. thaliana	BES1/BZR2	Chr1	6688522	6690414	C	M. truncatula	MtBZR1	Chr1	6733314	6734684	E	2e-71
A. thaliana	BES1/BZR2	Chr1	6688522	6690414	C	M. truncatula	MtBZR4	Chr3	52229324	52231485	C	3e-103
A. thaliana	BZR1	Chr1	28185504	28188075	C	M. truncatula	MtBZR4	Chr3	52229324	52231485	C	1e-102
A. thaliana	BZR1	Chr1	28185504	28188075	C	P. vulgaris	PvBZR1	Chr1	1345080	1347266	C	4e-113
A. thaliana	BES1/BZR2	Chr1	6688522	6690414	C	P. vulgaris	PvBZR1	Chr1	1345080	1347266	C	1e-112
A. thaliana	BEH4	Chr1	29599349	29601682	D	P. vulgaris	PvBZR5	Chr5	17275246	17279439	D	6e-128
A. thaliana	BZR1	Chr1	28185504	28188075	C	P. vulgaris	PvBZR7	Chr9	10390335	10392402	C	1e-109
A. thaliana	BES1/BZR2	Chr1	6688522	6690414	C	P. vulgaris	PvBZR7	Chr9	10390335	10392402	C	4e-111
A. thaliana	BZR1	Chr1	28185504	28188075	C	V. radiata	VrBZR1	Chr5	22206079	22207979	C	4e-50
A. thaliana	BES1/BZR2	Chr1	6688522	6690414	C	V. radiata	VrBZR1	Chr5	22206079	22207979	C	3e-51
A. thaliana	BZR1	Chr1	28185504	28188075	C	V. radiata	VrBZR2	Chr6	35873500	35877040	C	2e-105
A. thaliana	BES1/BZR2	Chr1	6688522	6690414	C	V. radiata	VrBZR2	Chr6	35873500	35877040	C	6e-109
A. thaliana	BEH1	Chr3	18861839	18863234	D	C. cajan	CcBZR2	Chr6	17002315	17003266	D	3e-75
A. thaliana	BEH1	Chr3	18861839	18863234	D	G. max	GmBZR2	Chr1	51435454	51437016	D	7e-76
A. thaliana	BEH1	Chr3	18861839	18863234	D	G. max	GmBZR8	Chr11	4849799	4851673	D	1e-72
A. thaliana	BEH1	Chr3	18861839	18863234	D	P. vulgaris	PvBZR2	Chr2	2843858	2845422	D	3e-60
A. thaliana	BEH1	Chr3	18861839	18863234	D	V. radiata	VrBZR1	Chr5	22206079	22207979	C	2e-42
A. thaliana	BEH2	Chr4	17332517	17334349	D	C. arietinum	CaBZR5	Chr8	4822047	4825123	D	7e-39
A. thaliana	BEH2	Chr4	17332517	17334349	D	C. cajan	CcBZR2	Chr6	17002315	17003266	D	7e-53
A. thaliana	BEH2	Chr4	17332517	17334349	D	G. max	GmBZR2	Chr1	51435454	51437016	D	2e-62
A. thaliana	BEH2	Chr4	17332517	17334349	D	G. max	GmBZR8	Chr11	4849799	4851673	D	1e-57
A. thaliana	BEH2	Chr4	17332517	17334349	D	M. truncatula	MtBZR1	Chr1	6733314	6734684	E	2e-41
A. thaliana	BEH2	Chr4	17332517	17334349	D	M. truncatula	MtBZR5	Chr5	7394148	7396827	D	6e-57
A. thaliana	BEH2	Chr4	17332517	17334349	D	P. vulgaris	PvBZR1	Chr1	1345080	1347266	C	6e-44
A. thaliana	BEH2	Chr4	17332517	17334349	D	P. vulgaris	PvBZR2	Chr2	2843858	2845422	D	2e-31
A. thaliana	BEH2	Chr4	17332517	17334349	D	V. radiata	VrBZR1	Chr5	22206079	22207979	C	3e-35
A. thaliana	BEH2	Chr4	17332517	17334349	D	V. radiata	VrBZR2	Chr6	35873500	35877040	C	1e-44
C. arietinum	CaBZR1	Chr1	47282645	47285551	D	G. max	GmBZR9	Chr12	39138374	39142508	D	1e-146
C. arietinum	CaBZR1	Chr1	47282645	47285551	D	G. max	GmBZR11	Chr13	36960188	36965286	D	2e-164
C. arietinum	CaBZR1	Chr1	47282645	47285551	D	M. truncatula	MtBZR2	Chr2	31533809	31529339	D	7e-176
C. arietinum	CaBZR1	Chr1	47282645	47285551	D	P. vulgaris	PvBZR5	Chr5	17275246	17279439	D	9e-167
C. arietinum	CaBZR3	Chr3	22988642	22995557	B	C. cajan	CcBZR3	Chr7	12834822	12840425	B	0
C. arietinum	CaBZR3	Chr3	22988642	22995557	B	G. max	GmBZR7	Chr9	47841348	47848090	B	0
C. arietinum	CaBZR3	Chr3	22988642	22995557	B	G. max	GmBZR16	Chr18	52065790	52072872	B	0
C. arietinum	CaBZR3	Chr3	22988642	22995557	B	L. japonicus	LjBZR2	Chr1	31006491	31014499	B	0
C. arietinum	CaBZR3	Chr3	22988642	22995557	B	M. truncatula	MtBZR7	Chr7	29234191	29227868	B	0
C. arietinum	CaBZR3	Chr3	22988642	22995557	B	P. vulgaris	PvBZR6	Chr8	5936148	5942512	B	0
C. arietinum	CaBZR4	Chr5	32553971	32555767	C	C. cajan	CcBZR2	Chr6	17002315	17003266	D	4e-77
C. arietinum	CaBZR4	Chr5	32553971	32555767	C	C. cajan	CcBZR4	Chr7	14275535	14276843	C	1e-103
C. arietinum	CaBZR4	Chr5	32553971	32555767	C	G. max	GmBZR3	Chr4	2687701	2689839	C	1e-147
C. arietinum	CaBZR4	Chr5	32553971	32555767	C	G. max	GmBZR4	Chr6	2613465	2615567	C	2e-148
C. arietinum	CaBZR4	Chr5	32553971	32555767	C	G. max	GmBZR13	Chr14	6448729	6452256	C	1e-127
C. arietinum	CaBZR4	Chr5	32553971	32555767	C	G. max	GmBZR15	Chr17	40417445	40419968	C	7e-127
C. arietinum	CaBZR4	Chr5	32553971	32555767	C	L. japonicus	LjBZR5	Chr5	33726896	33729017	C	1e-139
C. arietinum	CaBZR4	Chr5	32553971	32555767	C	M. truncatula	MtBZR1	Chr1	6733314	6734684	E	2e-77
C. arietinum	CaBZR4	Chr5	32553971	32555767	C	M. truncatula	MtBZR4	Chr3	52229324	52231485	C	8e-169
C. arietinum	CaBZR4	Chr5	32553971	32555767	C	P. vulgaris	PvBZR1	Chr1	1345080	1347266	C	5e-121
C. arietinum	CaBZR4	Chr5	32553971	32555767	C	P. vulgaris	PvBZR7	Chr9	10390335	10392402	C	9e-138
C. arietinum	CaBZR4	Chr5	32553971	32555767	C	V. radiata	VrBZR1	Chr5	22206079	22207979	C	5e-58
C. arietinum	CaBZR4	Chr5	32553971	32555767	C	V. radiata	VrBZR2	Chr6	35873500	35877040	C	9e-116
C. arietinum	CaBZR5	Chr8	4822047	4825123	D	C. cajan	CcBZR2	Chr6	17002315	17003266	D	6e-88
C. arietinum	CaBZR5	Chr8	4822047	4825123	D	G. max	GmBZR2	Chr1	51435454	51437016	D	3e-111
C. arietinum	CaBZR6	Chr8	7413853	7419598	A	G. max	GmBZR1	Chr1	48859327	48866275	A	0
C. arietinum	CaBZR6	Chr8	7413853	7419598	A	G. max	GmBZR6	Chr9	44013762	44019811	A	0
C. arietinum	CaBZR5	Chr8	4822047	4825123	D	G. max	GmBZR8	Chr11	4849799	4851673	D	3e-108
C. arietinum	CaBZR5	Chr8	4822047	4825123	D	G. max	GmBZR13	Chr14	6448729	6452256	C	6e-70
C. arietinum	CaBZR6	Chr8	7413853	7419598	A	L. japonicus	LjBZR3	Chr2	24596340	24601175	A	0
C. arietinum	CaBZR5	Chr8	4822047	4825123	D	M. truncatula	MtBZR1	Chr1	6733314	6734684	E	1e-49
C. arietinum	CaBZR5	Chr8	4822047	4825123	D	M. truncatula	MtBZR5	Chr5	7394148	7396827	D	2e-148
C. arietinum	CaBZR6	Chr8	7413853	7419598	A	M. truncatula	MtBZR6	Chr5	10773419	10766720	A	0
C. arietinum	CaBZR5	Chr8	4822047	4825123	D	P. vulgaris	PvBZR1	Chr1	1345080	1347266	C	8e-71
C. arietinum	CaBZR5	Chr8	4822047	4825123	D	P. vulgaris	PvBZR2	Chr2	2843858	2845422	D	5e-115
C. arietinum	CaBZR5	Chr8	4822047	4825123	D	P. vulgaris	PvBZR7	Chr9	10390335	10392402	C	5e-68
C. arietinum	CaBZR5	Chr8	4822047	4825123	D	V. radiata	VrBZR1	Chr5	22206079	22207979	C	8e-46
C. arietinum	CaBZR5	Chr8	4822047	4825123	D	V. radiata	VrBZR2	Chr6	35873500	35877040	C	2e-66
C. arietinum	CaBZR6	Chr8	7413853	7419598	A	V. radiata	VrBZR4	Chr11	8092118	8099676	A	0
C. cajan	CcBZR1	Chr2	2577126	2578909	C	G. max	GmBZR13	Chr14	6448729	6452256	C	2e-137
C. cajan	CcBZR1	Chr2	2577126	2578909	C	G. max	GmBZR15	Chr17	40417445	40419968	C	1e-143
C. cajan	CcBZR1	Chr2	2577126	2578909	C	M. truncatula	MtBZR1	Chr1	6733314	6734684	E	4e-74
C. cajan	CcBZR1	Chr2	2577126	2578909	C	P. vulgaris	PvBZR1	Chr1	1345080	1347266	C	2e-133
C. cajan	CcBZR1	Chr2	2577126	2578909	C	V. radiata	VrBZR2	Chr6	35873500	35877040	C	9e-124
C. cajan	CcBZR2	Chr6	17002315	17003266	D	G. max	GmBZR2	Chr1	51435454	51437016	D	2e-138
C. cajan	CcBZR2	Chr6	17002315	17003266	D	G. max	GmBZR4	Chr6	2613465	2615567	C	3e-87
C. cajan	CcBZR2	Chr6	17002315	17003266	D	G. max	GmBZR8	Chr11	4849799	4851673	D	1e-136
C. cajan	CcBZR2	Chr6	17002315	17003266	D	M. truncatula	MtBZR1	Chr1	6733314	6734684	E	6e-50
C. cajan	CcBZR2	Chr6	17002315	17003266	D	M. truncatula	MtBZR5	Chr5	7394148	7396827	D	2e-119
C. cajan	CcBZR2	Chr6	17002315	17003266	D	P. vulgaris	PvBZR1	Chr1	1345080	1347266	C	9e-76
C. cajan	CcBZR2	Chr6	17002315	17003266	D	P. vulgaris	PvBZR2	Chr2	2843858	2845422	D	4e-109
C. cajan	CcBZR2	Chr6	17002315	17003266	D	P. vulgaris	PvBZR7	Chr9	10390335	10392402	C	2e-83
C. cajan	CcBZR2	Chr6	17002315	17003266	D	V. radiata	VrBZR1	Chr5	22206079	22207979	C	1e-49
C. cajan	CcBZR2	Chr6	17002315	17003266	D	V. radiata	VrBZR2	Chr6	35873500	35877040	C	3e-75
C. cajan	CcBZR4	Chr7	14275535	14276843	C	G. max	GmBZR3	Chr4	2687701	2689839	C	1e-122
C. cajan	CcBZR4	Chr7	14275535	14276843	C	G. max	GmBZR4	Chr6	2613465	2615567	C	7e-124
C. cajan	CcBZR3	Chr7	12834822	12840425	B	G. max	GmBZR7	Chr9	47841348	47848090	B	0
C. cajan	CcBZR4	Chr7	14275535	14276843	C	G. max	GmBZR13	Chr14	6448729	6452256	C	1e-97
C. cajan	CcBZR4	Chr7	14275535	14276843	C	G. max	GmBZR15	Chr17	40417445	40419968	C	1e-97
C. cajan	CcBZR3	Chr7	12834822	12840425	B	G. max	GmBZR16	Chr18	52065790	52072872	B	0
C. cajan	CcBZR3	Chr7	12834822	12840425	B	L. japonicus	LjBZR2	Chr1	31006491	31014499	B	0
C. cajan	CcBZR4	Chr7	14275535	14276843	C	L. japonicus	LjBZR5	Chr5	33726896	33729017	C	2e-107
C. cajan	CcBZR4	Chr7	14275535	14276843	C	M. truncatula	MtBZR1	Chr1	6733314	6734684	E	1e-57
C. cajan	CcBZR4	Chr7	14275535	14276843	C	M. truncatula	MtBZR4	Chr3	52229324	52231485	C	2e-106
C. cajan	CcBZR3	Chr7	12834822	12840425	B	M. truncatula	MtBZR7	Chr7	29234191	29227868	B	0
C. cajan	CcBZR4	Chr7	14275535	14276843	C	P. vulgaris	PvBZR1	Chr1	1345080	1347266	C	3e-91
C. cajan	CcBZR4	Chr7	14275535	14276843	C	P. vulgaris	PvBZR2	Chr2	2843858	2845422	D	4e-54
C. cajan	CcBZR3	Chr7	12834822	12840425	B	P. vulgaris	PvBZR6	Chr8	5936148	5942512	B	0
C. cajan	CcBZR4	Chr7	14275535	14276843	C	P. vulgaris	PvBZR7	Chr9	10390335	10392402	C	6e-115
C. cajan	CcBZR4	Chr7	14275535	14276843	C	V. radiata	VrBZR2	Chr6	35873500	35877040	C	3e-89
G. max	GmBZR1	Chr1	48859327	48866275	A	L. japonicus	LjBZR3	Chr2	24596340	24601175	A	0
G. max	GmBZR2	Chr1	51435454	51437016	D	M. truncatula	MtBZR1	Chr1	6733314	6734684	E	3e-49
G. max	GmBZR1	Chr1	48859327	48866275	A	M. truncatula	MtBZR6	Chr5	10773419	10766720	A	0
G. max	GmBZR2	Chr1	51435454	51437016	D	M. truncatula	MtBZR5	Chr5	7394148	7396827	D	1e-139
G. max	GmBZR2	Chr1	51435454	51437016	D	P. vulgaris	PvBZR1	Chr1	1345080	1347266	C	7e-83
G. max	GmBZR2	Chr1	51435454	51437016	D	P. vulgaris	PvBZR2	Chr2	2843858	2845422	D	3e-123
G. max	GmBZR2	Chr1	51435454	51437016	D	P. vulgaris	PvBZR7	Chr9	10390335	10392402	C	4e-79
G. max	GmBZR2	Chr1	51435454	51437016	D	V. radiata	VrBZR2	Chr6	35873500	35877040	C	2e-77
G. max	GmBZR1	Chr1	48859327	48866275	A	V. radiata	VrBZR4	Chr11	8092118	8099676	A	0
G. max	GmBZR3	Chr4	2687701	2689839	C	L. japonicus	LjBZR5	Chr5	33726896	33729017	C	3e-143
G. max	GmBZR3	Chr4	2687701	2689839	C	M. truncatula	MtBZR1	Chr1	6733314	6734684	E	3e-81
G. max	GmBZR3	Chr4	2687701	2689839	C	M. truncatula	MtBZR4	Chr3	52229324	52231485	C	2e-147
G. max	GmBZR3	Chr4	2687701	2689839	C	P. vulgaris	PvBZR1	Chr1	1345080	1347266	C	7e-130
G. max	GmBZR3	Chr4	2687701	2689839	C	P. vulgaris	PvBZR2	Chr2	2843858	2845422	D	5e-60
G. max	GmBZR3	Chr4	2687701	2689839	C	P. vulgaris	PvBZR7	Chr9	10390335	10392402	C	4e-173
G. max	GmBZR3	Chr4	2687701	2689839	C	V. radiata	VrBZR1	Chr5	22206079	22207979	C	4e-69
G. max	GmBZR3	Chr4	2687701	2689839	C	V. radiata	VrBZR2	Chr6	35873500	35877040	C	2e-124
G. max	GmBZR4	Chr6	2613465	2615567	C	L. japonicus	LjBZR5	Chr5	33726896	33729017	C	4e-143
G. max	GmBZR4	Chr6	2613465	2615567	C	M. truncatula	MtBZR1	Chr1	6733314	6734684	E	3e-83
G. max	GmBZR4	Chr6	2613465	2615567	C	M. truncatula	MtBZR4	Chr3	52229324	52231485	C	3e-146
G. max	GmBZR4	Chr6	2613465	2615567	C	P. vulgaris	PvBZR1	Chr1	1345080	1347266	C	3e-130
G. max	GmBZR4	Chr6	2613465	2615567	C	P. vulgaris	PvBZR2	Chr2	2843858	2845422	D	8e-61
G. max	GmBZR4	Chr6	2613465	2615567	C	P. vulgaris	PvBZR7	Chr9	10390335	10392402	C	2e-172
G. max	GmBZR4	Chr6	2613465	2615567	C	V. radiata	VrBZR1	Chr5	22206079	22207979	C	3e-70
G. max	GmBZR4	Chr6	2613465	2615567	C	V. radiata	VrBZR2	Chr6	35873500	35877040	C	3e-126
G. max	GmBZR7	Chr9	47841348	47848090	B	L. japonicus	LjBZR2	Chr1	31006491	31014499	B	0
G. max	GmBZR6	Chr9	44013762	44019811	A	L. japonicus	LjBZR3	Chr2	24596340	24601175	A	0
G. max	GmBZR6	Chr9	44013762	44019811	A	M. truncatula	MtBZR6	Chr5	10773419	10766720	A	0
G. max	GmBZR7	Chr9	47841348	47848090	B	M. truncatula	MtBZR7	Chr7	29234191	29227868	B	0
G. max	GmBZR7	Chr9	47841348	47848090	B	P. vulgaris	PvBZR6	Chr8	5936148	5942512	B	0
G. max	GmBZR6	Chr9	44013762	44019811	A	V. radiata	VrBZR4	Chr11	8092118	8099676	A	0
G. max	GmBZR8	Chr11	4849799	4851673	D	M. truncatula	MtBZR1	Chr1	6733314	6734684	E	7e-50
G. max	GmBZR8	Chr11	4849799	4851673	D	M. truncatula	MtBZR4	Chr3	52229324	52231485	C	2e-77
G. max	GmBZR8	Chr11	4849799	4851673	D	M. truncatula	MtBZR5	Chr5	7394148	7396827	D	6e-138
G. max	GmBZR8	Chr11	4849799	4851673	D	P. vulgaris	PvBZR1	Chr1	1345080	1347266	C	9e-84
G. max	GmBZR8	Chr11	4849799	4851673	D	P. vulgaris	PvBZR2	Chr2	2843858	2845422	D	3e-105
G. max	GmBZR8	Chr11	4849799	4851673	D	P. vulgaris	PvBZR7	Chr9	10390335	10392402	C	4e-81
G. max	GmBZR8	Chr11	4849799	4851673	D	V. radiata	VrBZR1	Chr5	22206079	22207979	C	5e-40
G. max	GmBZR8	Chr11	4849799	4851673	D	V. radiata	VrBZR2	Chr6	35873500	35877040	C	1e-77
G. max	GmBZR9	Chr12	39138374	39142508	D	M. truncatula	MtBZR2	Chr2	31533809	31529339	D	2e-170
G. max	GmBZR9	Chr12	39138374	39142508	D	P. vulgaris	PvBZR5	Chr5	17275246	17279439	D	5e-139
G. max	GmBZR11	Chr13	36960188	36965286	D	M. truncatula	MtBZR2	Chr2	31533809	31529339	D	4e-165
G. max	GmBZR11	Chr13	36960188	36965286	D	P. vulgaris	PvBZR5	Chr5	17275246	17279439	D	0
G. max	GmBZR13	Chr14	6448729	6452256	C	M. truncatula	MtBZR1	Chr1	6733314	6734684	E	2e-98
G. max	GmBZR13	Chr14	6448729	6452256	C	M. truncatula	MtBZR4	Chr3	52229324	52231485	C	4e-126
G. max	GmBZR13	Chr14	6448729	6452256	C	M. truncatula	MtBZR5	Chr5	7394148	7396827	D	6e-75
G. max	GmBZR13	Chr14	6448729	6452256	C	P. vulgaris	PvBZR1	Chr1	1345080	1347266	C	5e-170
G. max	GmBZR13	Chr14	6448729	6452256	C	P. vulgaris	PvBZR2	Chr2	2843858	2845422	D	7e-51
G. max	GmBZR13	Chr14	6448729	6452256	C	P. vulgaris	PvBZR7	Chr9	10390335	10392402	C	3e-132
G. max	GmBZR13	Chr14	6448729	6452256	C	V. radiata	VrBZR1	Chr5	22206079	22207979	C	4e-54
G. max	GmBZR13	Chr14	6448729	6452256	C	V. radiata	VrBZR2	Chr6	35873500	35877040	C	9e-165
G. max	GmBZR15	Chr17	40417445	40419968	C	M. truncatula	MtBZR1	Chr1	6733314	6734684	E	1e-98
G. max	GmBZR15	Chr17	40417445	40419968	C	M. truncatula	MtBZR4	Chr3	52229324	52231485	C	1e-125
G. max	GmBZR15	Chr17	40417445	40419968	C	M. truncatula	MtBZR5	Chr5	7394148	7396827	D	6e-76
G. max	GmBZR15	Chr17	40417445	40419968	C	P. vulgaris	PvBZR1	Chr1	1345080	1347266	C	9e-172
G. max	GmBZR15	Chr17	40417445	40419968	C	P. vulgaris	PvBZR2	Chr2	2843858	2845422	D	1e-49
G. max	GmBZR15	Chr17	40417445	40419968	C	P. vulgaris	PvBZR7	Chr9	10390335	10392402	C	3e-130
G. max	GmBZR15	Chr17	40417445	40419968	C	V. radiata	VrBZR1	Chr5	22206079	22207979	C	1e-74
G. max	GmBZR15	Chr17	40417445	40419968	C	V. radiata	VrBZR2	Chr6	35873500	35877040	C	5e-163
G. max	GmBZR16	Chr18	52065790	52072872	B	L. japonicus	LjBZR2	Chr1	31006491	31014499	B	0
G. max	GmBZR16	Chr18	52065790	52072872	B	M. truncatula	MtBZR7	Chr7	29234191	29227868	B	0
G. max	GmBZR16	Chr18	52065790	52072872	B	P. vulgaris	PvBZR6	Chr8	5936148	5942512	B	0
L. japonicus	LjBZR2	Chr1	31006491	31014499	B	M. truncatula	MtBZR7	Chr7	29234191	29227868	B	0
L. japonicus	LjBZR2	Chr1	31006491	31014499	B	P. vulgaris	PvBZR6	Chr8	5936148	5942512	B	0
L. japonicus	LjBZR4	Chr2	27252545	27254178	D	M. truncatula	MtBZR1	Chr1	6733314	6734684	E	2e-41
L. japonicus	LjBZR3	Chr2	24596340	24601175	A	M. truncatula	MtBZR6	Chr5	10773419	10766720	A	0
L. japonicus	LjBZR3	Chr2	24596340	24601175	A	V. radiata	VrBZR4	Chr11	8092118	8099676	A	0
L. japonicus	LjBZR5	Chr5	33726896	33729017	C	M. truncatula	MtBZR1	Chr1	6733314	6734684	E	3e-82
L. japonicus	LjBZR5	Chr5	33726896	33729017	C	M. truncatula	MtBZR4	Chr3	52229324	52231485	C	8e-140
L. japonicus	LjBZR5	Chr5	33726896	33729017	C	P. vulgaris	PvBZR7	Chr9	10390335	10392402	C	4e-143
L. japonicus	LjBZR5	Chr5	33726896	33729017	C	V. radiata	VrBZR1	Chr5	22206079	22207979	C	3e-58
M. truncatula	MtBZR1	Chr1	6733314	6734684	E	P. vulgaris	PvBZR1	Chr1	1345080	1347266	C	3e-78
M. truncatula	MtBZR1	Chr1	6733314	6734684	E	P. vulgaris	PvBZR2	Chr2	2843858	2845422	D	2e-34
M. truncatula	MtBZR1	Chr1	6733314	6734684	E	P. vulgaris	PvBZR7	Chr9	10390335	10392402	C	1e-63
M. truncatula	MtBZR1	Chr1	6733314	6734684	E	V. radiata	VrBZR1	Chr5	22206079	22207979	C	1e-42
M. truncatula	MtBZR1	Chr1	6733314	6734684	E	V. radiata	VrBZR2	Chr6	35873500	35877040	C	1e-76
M. truncatula	MtBZR2	Chr2	31533809	31529339	D	P. vulgaris	PvBZR5	Chr5	17275246	17279439	D	9e-160
M. truncatula	MtBZR4	Chr3	52229324	52231485	C	P. vulgaris	PvBZR1	Chr1	1345080	1347266	C	1e-121
M. truncatula	MtBZR4	Chr3	52229324	52231485	C	P. vulgaris	PvBZR2	Chr2	2843858	2845422	D	3e-53
M. truncatula	MtBZR4	Chr3	52229324	52231485	C	P. vulgaris	PvBZR7	Chr9	10390335	10392402	C	2e-138
M. truncatula	MtBZR4	Chr3	52229324	52231485	C	V. radiata	VrBZR1	Chr5	22206079	22207979	C	1e-70
M. truncatula	MtBZR4	Chr3	52229324	52231485	C	V. radiata	VrBZR2	Chr6	35873500	35877040	C	9e-118
M. truncatula	MtBZR5	Chr5	7394148	7396827	D	P. vulgaris	PvBZR1	Chr1	1345080	1347266	C	6e-80
M. truncatula	MtBZR5	Chr5	7394148	7396827	D	P. vulgaris	PvBZR2	Chr2	2843858	2845422	D	2e-67
M. truncatula	MtBZR5	Chr5	7394148	7396827	D	P. vulgaris	PvBZR7	Chr9	10390335	10392402	C	4e-79
M. truncatula	MtBZR5	Chr5	7394148	7396827	D	V. radiata	VrBZR1	Chr5	22206079	22207979	C	2e-36
M. truncatula	MtBZR6	Chr5	10773419	10766720	A	V. radiata	VrBZR4	Chr11	8092118	8099676	A	0
M. truncatula	MtBZR7	Chr7	29234191	29227868	B	P. vulgaris	PvBZR6	Chr8	5936148	5942512	B	0
P. vulgaris	PvBZR1	Chr1	1345080	1347266	C	V. radiata	VrBZR1	Chr5	22206079	22207979	C	1e-74
P. vulgaris	PvBZR1	Chr1	1345080	1347266	C	V. radiata	VrBZR2	Chr6	35873500	35877040	C	2e-171
P. vulgaris	PvBZR2	Chr2	2843858	2845422	D	V. radiata	VrBZR1	Chr5	22206079	22207979	C	2e-47
P. vulgaris	PvBZR2	Chr2	2843858	2845422	D	V. radiata	VrBZR2	Chr6	35873500	35877040	C	1e-58
P. vulgaris	PvBZR7	Chr9	10390335	10392402	C	V. radiata	VrBZR1	Chr5	22206079	22207979	C	1e-71
P. vulgaris	PvBZR7	Chr9	10390335	10392402	C	V. radiata	VrBZR2	Chr6	35873500	35877040	C	1e-123
