# Supplementary material for: Genome-Wide Identification, Characterization, and Expression Profiling of the Legume BZR Transcription Factor Gene Family
Source: Front Plant Sci. 2018 Sep 19;9:1332. doi: 10.3389/fpls.2018.01332 (PMC6156370; doi:10.3389/fpls.2018.01332)
Supplement: TABLE S7 — BZR gene expression data from different tissues and developmental stages in Soybean, Common bean, Lotus, and Medicago. [file Table_7.XLSX]

## Sheet: Sheet1
Table S7. BZR gene expression data from different tissues and developmental stages in Soybean, Common bean, Lotus and Medicago.
S7.1 BZR gene expression data from different tissues and developmental stages in Lotus
Name	Flower	Leaf	Petiole	Stem	Root	Seed 10d	Seed 12d	Seed 14d	Seed 16d	Seed 20d
LjBZR1	2.5662	2.51904	2.46761	2.5876	2.92376	2.26364	2.23729	2.1934	2.26647	2.30276
LjBZR2	2.06258	2.29666	2.0406	2.02979	2.15137	2.23198	2.24378	2.20817	2.17348	2.19005
LjBZR3	2.55267	2.62706	2.56726	2.51202	2.55883	2.77349	2.79962	2.7912	2.77371	2.66745
LjBZR5	2.84192	2.65427	2.88969	2.84924	2.57657	2.51375	2.62221	2.68278	2.78183	2.84305
S7.2 BZR gene expression data from different tissues and developmental stages in Medicago (Day after pollination, DAP)
Name	Leaf	Petiole	Stem	Flower	Pod	Root	Vegetative Buds	Seed Coat	Seed 10dap	Seed 12dap	Seed 16dap	Seed 20dap	Seed 24dap	Seed 36dap
MtBZR2	1.23295	1.33493	1.72048	1.50319	1.58934	1.51386	1.66017	1.07864	1.14281	1.19097	1.3067	1.0835	1.23513	1.09218
MtBZR3	2.65667	2.76704	2.89983	2.80311	2.75327	2.89341	2.84085	2.73845	2.44901	2.52765	2.65088	2.6807	2.58089	2.58521
MtBZR4	2.56965	2.78417	2.80162	2.79599	2.59794	2.52554	2.77891	2.73782	2.57462	2.77938	2.78524	2.63906	2.56692	2.50171
MtBZR5	2.56343	2.6426	2.60683	2.65569	2.71028	2.84042	2.62608	2.65785	2.45124	2.35265	2.47376	2.56373	2.63557	2.32352
MtBZR6	1.86752	1.80784	1.87806	1.88753	1.92876	2.08076	1.9832	2.0649	2.08236	1.95831	2.0831	2.09413	2.05735	2.22602
MtBZR7	1.39193	1.26254	1.29034	1.32608	1.47226	1.42216	1.39473	1.85736	1.45774	1.477	1.4902	1.44852	1.46311	1.65303
S7.3 BZR gene expression data from different tissues and developmental stages in Soybean (Day after flowering, DAF)
Name	Young leaf	Flower	Root	Nodule	One cm pod	Pod shell 10DAF	Pod shell 14DAF	Seed 10DAF	Seed 14DAF	Seed 21DAF	Seed 25DAF	Seed 28DAF	Seed 35DAF	Seed 42DAF
GmBZR1	0.30103	0.30103	0.30103	0	0.30103	0.30103	0	0	0.30103	0.30103	0	0	0.30103	0
GmBZR2	1.49136	1.51851	1.5563	1.59106	1.64345	1.72428	1.77085	1.04139	1.34242	1.38021	1.41497	1.17609	1.34242	1.32222
GmBZR3	1.30103	1.27875	1.30103	1.17609	1.11394	1.14613	1.04139	0.845098	0.954243	1.04139	0.845098	0.60206	0.954243	0.69897
GmBZR4	1.27875	1.27875	1.11394	0.30103	1.54407	1.60206	1.63347	0.845098	1.27875	1.17609	1.20412	0.845098	1.17609	1.11394
GmBZR5	0	0	0	0	0	0	0	0	0	0	0	0	0	0
GmBZR6	0.778151	0.845098	0.69897	0.60206	0.845098	0.778151	0.778151	0.477121	0.778151	0.69897	0.60206	0.30103	0.60206	0.30103
GmBZR8	1.57978	1.6721	1.70757	1.36173	1.83885	1.82607	1.87506	1.17609	1.4624	1.36173	1.59106	1.25527	1.36173	1.32222
GmBZR9	0.90309	0.90309	0.90309	0.477121	0.778151	0.845098	1.04139	0.69897	0.845098	0.69897	0.69897	0.477121	0.778151	0.69897
GmBZR10	0.778151	0.954243	1.14613	0.30103	1.23045	1.27875	1.14613	0.477121	0.69897	0.845098	0.845098	0.69897	0.954243	0.845098
GmBZR11	1	1.04139	1.44716	1.07918	1.43136	1.27875	1.11394	0.477121	0.69897	0.845098	0.69897	0.477121	0.778151	0.477121
GmBZR12	1.11394	1	1.23045	1.11394	0.845098	1.14613	1.34242	0.69897	1.17609	1.23045	1.07918	0.778151	1.04139	0.778151
GmBZR13	0.90309	0.954243	0.90309	0.60206	0.845098	0.778151	0.845098	0.30103	0.477121	0.477121	0.30103	0	0.30103	0.30103
GmBZR14	0	0	0	0	0	0	0	0.477121	0	0	0	0	0	0
GmBZR15	1.04139	1.04139	0.954243	0.30103	1	1.14613	0.90309	0.60206	0.60206	0.778151	0.69897	0.477121	0.778151	0.60206
GmBZR16	0.90309	0.69897	0.778151	0.60206	0.778151	0.845098	0.778151	0.477121	0.69897	0.60206	0.60206	0.30103	0.477121	0.30103
S7.4 BZR gene expression data from different tissues and developmental stages in Common bean
Name	Young flowers	Leaf	Shoot tip	Stem internodes	Root	Root tips	Young pods	Pods 9cm	Pods 10-11cm	Pods 12-13cm	Seed 3-4mm	Seed 6-7mm	Seed 8-10mm
PvBZR1	1.66276	1.11394	1.83251	1.73239	1.6721	1.68124	1.04139	1.77085	1.39794	1.65321	1.43136	1.14613	1.11394
PvBZR2	2.29004	1.77085	2.59879	2.7356	2.28556	2.7679	1.62325	2.42325	1.98227	2.3962	2.04532	1.86332	1.85733
PvBZR3	2.22531	1.64345	2.53656	2.62531	2.17609	2.69197	1.5563	2.35983	1.9345	2.34242	2	1.78533	1.79934
PvBZR4	1.04139	0.69897	1.23045	1.04139	0.954243	1.04139	0.60206	1.17609	0.778151	1.17609	1.14613	1	0.90309
PvBZR5	1.86923	1.27875	2.11059	2.0607	2.00432	2.02531	1.30103	1.74819	1	1.34242	1.51851	1.39794	1.25527
PvBZR6	1.11394	0.845098	1.30103	1.25527	1.23045	1.30103	0.60206	1.20412	0.90309	1.14613	1.23045	0.954243	0.845098
PvBZR7	1.65321	1.30103	1.82607	1.61278	1.43136	1.64345	0.60206	1.17609	0.778151	1	1.25527	1.4624	1.34242
