# Supplementary material for: Genome-Wide Identification, Characterization, and Expression Profiling of the Legume BZR Transcription Factor Gene Family
Source: Front Plant Sci. 2018 Sep 19;9:1332. doi: 10.3389/fpls.2018.01332 (PMC6156370; doi:10.3389/fpls.2018.01332)
Supplement: TABLE S10 — Medicago BZR genes expression data (the fold changes between abiotic stress treatments and controls) from drought-stressed roots and shoots, and from salt-stressed roots. [file Table_10.XLSX]

## Sheet: Sheet1
Table S10. Medicago BZR genes expression data (the fold changes between abiotic stress treatments and controls) from drought-stressed roots and shoots, and from salt-stressed roots.
Name	Root	Root	Root	Root	Root	Root	Shoot	Shoot	Shoot	Shoot	Shoot	Shoot
	drought 2d	drought 3d	drought 4d	drought 7d	drought 10d	drought 14d	drought 2d	drought 3d	drought 4d	drought 7d	drought 10d	drought 14d
MtBZR3	1.07715	0.989549	0.766365	0.756606	0.685363	0.706882	1.05926	0.946093	1.01576	0.97231	0.95187	0.904186
MtBZR5	0.873624	0.713787	0.618539	0.620152	0.515552	0.442102	0.965895	1.00239	0.865176	0.748888	0.750963	0.892857
MtBZR7	1.37712	1.1355	0.858916	0.977383	1.12699	0.99258	1.23032	1.10599	1.03374	1.05246	1.09952	1.13953
MtBZR6	0.988366	0.918159	1.07621	1.2184	1.10874	1.06714	0.994163	1.16742	1.1298	1.1558	1.23856	1.31953
MtBZR2	1.12315	0.633701	0.311601	0.395027	0.440509	0.27554	0.905693	1.11677	0.594932	0.726662	0.539885	0.448706
MtBZR4	0.951898	0.871483	0.772049	0.972935	0.786543	0.688521	0.922786	1.00375	1.04992	0.932485	0.7732	0.753459
Name	180mM	180mM	180mM	200mM	200mM	200mM	200mM	200mM
	NaCl 6h	NaCl 24h	NaCl 48h	NaCl 1h	NaCl 2h	NaCl 5h	NaCl 10h	NaCl 24h
MtBZR3	1.17382	1.13156	1.28672	1.36091	1.10685	1.29254	1.2975	1.28233
MtBZR5	1.1456	1.14405	1.25333	1.05764	1.3777	1.41494	1.05712	0.993631
MtBZR7	0.635564	0.855755	1.0961	1.16938	1.50974	1.32431	0.830418	0.982078
MtBZR6	0.865947	0.8467	0.8812	0.903174	0.867381	0.863481	0.766587	0.836692
MtBZR2	0.707037	0.676741	0.770249	0.9963	0.400173	0.273311	0.372411	0.16963
MtBZR4	0.879297	0.80925	0.69821	0.877816	0.981038	0.936572	0.898995	0.817695
