# Supplementary material for: Genome-Wide Identification, Characterization, and Expression Profiling of the Legume BZR Transcription Factor Gene Family
Source: Front Plant Sci. 2018 Sep 19;9:1332. doi: 10.3389/fpls.2018.01332 (PMC6156370; doi:10.3389/fpls.2018.01332)
Supplement: TABLE S11 — The putative binding sites of potential upstream regulators of MtBZR2 predicted by PlantRegMap. [file Table_11.XLSX]

## Sheet: Sheet1
Table S11. The putative binding sites of potential upstream regulators of MtBZR2 predicted by PlantRegMap.
Motif	Family	Seq ID	Position	Strand	p-value	q-value	Matched sequence
Medtr7g080460	AP2	MtBZR2	519-538	-	9.29e-06	0.00628	GAAGGAAAGGGAAAAAGTGA
Medtr7g080460	AP2	MtBZR2	561-580	-	1.13e-05	0.00628	GGAAAAATGAGAGAGTGAGA
Medtr7g080460	AP2	MtBZR2	517-536	-	2.1e-05	0.00776	AGGAAAGGGAAAAAGTGAAG
Medtr7g080460	AP2	MtBZR2	522-541	-	7.06e-05	0.0171	AATGAAGGAAAGGGAAAAAG
Medtr7g080460	AP2	MtBZR2	563-582	-	7.7e-05	0.0171	TCGGAAAAATGAGAGAGTGA
Medtr2g014770	ARF	MtBZR2	576-585	-	2.31e-06	0.0027	TTGTCGGAAA
Medtr1g024025	ARF	MtBZR2	578-587	+	1.48e-05	0.017	TCCGACAAAG
Medtr8g100050	ARF	MtBZR2	577-586	+	2.92e-05	0.0332	TTCCGACAAA
Medtr5g076270	ARF	MtBZR2	578-586	-	4.28e-05	0.0498	TTTGTCGGA
Medtr1g021400	B3	MtBZR2	574-594	-	3.99e-05	0.0463	GGGTGATCTTTGTCGGAAAAA
Medtr1g023660	BBR-BPC	MtBZR2	558-578	+	8.47e-07	0.000565	CCCTCTCACTCTCTCATTTTT
Medtr1g023660	BBR-BPC	MtBZR2	554-574	+	1.72e-06	0.000565	TTTTCCCTCTCACTCTCTCAT
Medtr1g023660	BBR-BPC	MtBZR2	556-576	+	2.48e-06	0.000565	TTCCCTCTCACTCTCTCATTT
Medtr1g023660	BBR-BPC	MtBZR2	552-572	+	2.5e-06	0.000565	AATTTTCCCTCTCACTCTCTC
Medtr1g023660	BBR-BPC	MtBZR2	550-570	+	2.51e-06	0.000565	ACAATTTTCCCTCTCACTCTC
Medtr1g023660	BBR-BPC	MtBZR2	560-580	+	2.8e-05	0.00525	CTCTCACTCTCTCATTTTTCC
Medtr1g023660	BBR-BPC	MtBZR2	518-538	+	6.21e-05	0.0096	TTCACTTTTTCCCTTTCCTTC
Medtr1g023660	BBR-BPC	MtBZR2	44-64	+	7.3e-05	0.0096	CACCTTCTTTCTATTAATCTT
Medtr1g023660	BBR-BPC	MtBZR2	522-542	+	7.67e-05	0.0096	CTTTTTCCCTTTCCTTCATTT
Medtr1g023660	BBR-BPC	MtBZR2	42-62	+	8.86e-05	0.00997	TCCACCTTCTTTCTATTAATC
Medtr0160s0030	C2H2	MtBZR2	23-30	-	8.58e-06	0.0102	GGTAGTAG
Medtr1g090703	C2H2	MtBZR2	558-568	-	1.47e-05	0.00986	GAGTGAGAGGG
Medtr1g090703	C2H2	MtBZR2	514-524	-	1.67e-05	0.00986	AAGTGAAGGGA
Medtr1g094115	C2H2	MtBZR2	354-370	-	2.95e-05	0.0335	AACATGACAACAAAACT
Medtr1g053960	C3H	MtBZR2	518-531	-	3.24e-06	0.00375	AGGGAAAAAGTGAA
Medtr2g016030	Dof	MtBZR2	516-536	-	1.53e-08	1.73e-05	AGGAAAGGGAAAAAGTGAAGG
Medtr3g077750	Dof	MtBZR2	516-536	-	8.88e-08	0.0001	AGGAAAGGGAAAAAGTGAAGG
Medtr8g015840	Dof	MtBZR2	513-533	-	2.03e-07	0.000228	AAAGGGAAAAAGTGAAGGGAA
Medtr3g435480	Dof	MtBZR2	516-534	-	2.64e-07	0.000302	GAAAGGGAAAAAGTGAAGG
Medtr4g022370	Dof	MtBZR2	515-535	-	1.86e-06	0.00208	GGAAAGGGAAAAAGTGAAGGG
Medtr1g056810	Dof	MtBZR2	518-528	-	4.12e-06	0.00482	GAAAAAGTGAA
Medtr8g079060	Dof	MtBZR2	514-534	+	2.03e-05	0.0126	TCCCTTCACTTTTTCCCTTTC
Medtr7g010950	Dof	MtBZR2	519-528	-	2.35e-05	0.0274	GAAAAAGTGA
Medtr8g079060	Dof	MtBZR2	515-535	+	3.07e-05	0.0126	CCCTTCACTTTTTCCCTTTCC
Medtr4g022370	Dof	MtBZR2	508-528	-	3.12e-05	0.0174	GAAAAAGTGAAGGGAAGCGTG
Medtr8g079060	Dof	MtBZR2	507-527	+	3.35e-05	0.0126	CCACGCTTCCCTTCACTTTTT
Medtr8g015840	Dof	MtBZR2	520-540	-	6.21e-05	0.0349	ATGAAGGAAAGGGAAAAAGTG
Medtr4g109980	Dof	MtBZR2	515-528	-	8.23e-05	0.095	GAAAAAGTGAAGGG
Medtr4g106540	E2F/DP	MtBZR2	72-92	-	5.72e-05	0.0647	GTTGGTGTTTTCCTGCCCCAA
Medtr3g065980	GRAS	MtBZR2	517-536	-	3.32e-05	0.029	AGGAAAGGGAAAAAGTGAAG
Medtr3g065980	GRAS	MtBZR2	561-580	-	5.96e-05	0.029	GGAAAAATGAGAGAGTGAGA
Medtr3g065980	GRAS	MtBZR2	553-572	-	7.92e-05	0.029	GAGAGAGTGAGAGGGAAAAT
Medtr3g101870	HSF	MtBZR2	545-559	-	3.64e-05	0.0423	GGAAAATTGTGGAAT
Medtr1g102860	HSF	MtBZR2	545-559	-	4.39e-05	0.0501	GGAAAATTGTGGAAT
Medtr5g010680	HSF	MtBZR2	546-559	+	5.04e-05	0.0579	TTCCACAATTTTCC
Medtr8g033250	MIKC_MADS	MtBZR2	517-537	+	4.8e-07	0.000524	CTTCACTTTTTCCCTTTCCTT
Medtr8g033250	MIKC_MADS	MtBZR2	511-531	+	1.74e-05	0.00717	GCTTCCCTTCACTTTTTCCCT
Medtr8g033250	MIKC_MADS	MtBZR2	525-545	+	2.26e-05	0.00717	TTTCCCTTTCCTTCATTTTCA
Medtr8g033250	MIKC_MADS	MtBZR2	513-533	+	2.63e-05	0.00717	TTCCCTTCACTTTTTCCCTTT
Medtr5g032520	MIKC_MADS	MtBZR2	62-76	+	5e-05	0.0586	CTTAACCCATTTGGG
Medtr8g033250	MIKC_MADS	MtBZR2	519-539	+	5.31e-05	0.0099	TCACTTTTTCCCTTTCCTTCA
Medtr8g033250	MIKC_MADS	MtBZR2	258-278	-	5.45e-05	0.0099	TTTGAGTTTTTCTCGTTTTTA
Medtr8g033250	MIKC_MADS	MtBZR2	555-575	+	6.62e-05	0.0103	TTTCCCTCTCACTCTCTCATT
Medtr7g086960	MYB	MtBZR2	183-197	+	1.78e-06	0.00207	TTGCATAACGGTCTT
Medtr4g065017	MYB	MtBZR2	85-95	-	1.36e-05	0.0155	GATGTTGGTGT
Medtr5g079220	MYB	MtBZR2	187-197	-	1.59e-05	0.0187	AAGACCGTTAT
Medtr7g461410	MYB	MtBZR2	188-202	-	2.24e-05	0.0263	TAAAAAAGACCGTTA
Medtr7g061330	MYB	MtBZR2	188-202	-	2.24e-05	0.0263	TAAAAAAGACCGTTA
Medtr1g017140	MYB	MtBZR2	19-31	-	3.41e-05	0.0202	TGGTAGTAGGTTC
Medtr5g041570	MYB	MtBZR2	188-200	-	3.52e-05	0.041	AAAAAGACCGTTA
Medtr1g017140	MYB	MtBZR2	589-601	-	3.57e-05	0.0202	AGGTGGAGGGTGA
Medtr1g026870	MYB	MtBZR2	187-201	-	3.59e-05	0.0418	AAAAAAGACCGTTAT
Medtr3g074520	MYB	MtBZR2	492-512	-	3.73e-05	0.0425	GCGTGGATTTTGGGTGGGGTA
Medtr8g031360	MYB	MtBZR2	18-32	-	3.95e-05	0.045	ATGGTAGTAGGTTCG
Medtr5g016510	MYB	MtBZR2	188-198	+	4.13e-05	0.0483	TAACGGTCTTT
Medtr6g074860	MYB	MtBZR2	188-198	-	4.54e-05	0.0525	AAAGACCGTTA
Medtr7g010210	MYB	MtBZR2	493-507	+	6.1e-05	0.0491	ACCCCACCCAAAATC
Medtr2g064160	MYB	MtBZR2	495-515	-	6.84e-05	0.076	GAAGCGTGGATTTTGGGTGGG
Medtr7g087130	MYB	MtBZR2	491-509	+	8.11e-05	0.0912	ATACCCCACCCAAAATCCA
Medtr3g077650	MYB	MtBZR2	235-249	-	8.21e-05	0.0961	GACGGGTAACGGAGA
Medtr5g038910	MYB	MtBZR2	504-518	+	8.75e-05	0.0993	AATCCACGCTTCCCT
Medtr7g010210	MYB	MtBZR2	586-600	+	8.93e-05	0.0491	AGATCACCCTCCACC
Medtr2g099610	MYB_related	MtBZR2	279-293	+	3e-05	0.0345	TATATACCCTAACCT
Medtr0123s0070	MYB_related	MtBZR2	142-150	-	5.44e-05	0.0646	GAGATATTA
Medtr1g061600	Trihelix	MtBZR2	233-246	-	8.34e-06	0.00979	GGGTAACGGAGATA
Medtr7g020870	Trihelix	MtBZR2	274-291	+	2.89e-05	0.0327	TCAAATATATACCCTAAC
Medtr8g022290	Trihelix	MtBZR2	575-585	-	5.12e-05	0.0597	TTGTCGGAAAA
Medtr4g025900	YABBY	MtBZR2	452-461	-	4.65e-06	0.0055	CAATCATAAT
