# Supplementary material for: Genome-Wide Identification, Characterization, and Expression Profiling of the Legume BZR Transcription Factor Gene Family
Source: Front Plant Sci. 2018 Sep 19;9:1332. doi: 10.3389/fpls.2018.01332 (PMC6156370; doi:10.3389/fpls.2018.01332)
Supplement: TABLE S12 — Soybean BZR genes expression data from drought-stressed roots. [file Table_12.XLSX]

## Sheet: Sheet1
Table S12. Soybean BZR genes expression data from drought-stressed roots.
Name	RT_drought_0d	RT_drought_2d_1	RT_drought_2d_2	RT_drought_2d_3	RT_drought_4d_1	RT_drought_4d_2	RT_drought_4d_3	RT_drought_7d_1	RT_drought_7d_2	RT_drought_7d_3	RT_drought_10d_1	RT_drought_10d_2	RT_drought_10d_3	RT_drought_14d_1	RT_drought_14d_2	RT_drought_14d_3
GmBZR2	1	1.78176	1.84459	2.1936	1.14338	1.17552	1.38828	2.87448	2.87448	2.57273	2.31867	2.50238	1.68564	2.64506	2.17845	1.81919
GmBZR8	1	0.831219	1.00229	0.743962	0.866517	0.504631	0.802904	0.461147	0.412739	0.467585	0.52606	0.385099	0.647656	0.775555	0.454799	0.533404
GmBZR3	1	1.24833	1.33793	1.64718	1.49485	NA	1.59107	1.55833	1.49485	1.6358	2	1.93187	1.89211	NA	1.37554	1.17284
